# Supplementary material for: Ambivalent partnership of the Drosophila posterior class Hox protein Abdominal-B with Extradenticle and Homothorax
Source: PLoS Genet. 2025 Jan 13;21(1):e1011355. doi: 10.1371/journal.pgen.1011355 (PMC11759358; doi:10.1371/journal.pgen.1011355)
Supplement: S1 Table — (XLSX) [file pgen.1011355.s007.xlsx]

## Sheet: Fig1H
Panel 1H
	Exd in A7
	pnrGal4/+	pnrAbdBi
	0.93	0.82
	1	0.82
	0.91	0.99
	0.7	0.85
	0.85	0.78
	1.02	0.87
	0.96	1.01
	0.97	1.11
	1	0.96
	1.03	1
	0.99	0.96

## Sheet: Fig1I
Panel 1I
	Hth in A7
	pnrGal4/+	pnrAbdBi
	0.92	0.83
	0.93	0.85
	0.86	1.03
	0.78	0.8
	0.69	0.74
	0.89	0.95
	0.83	0.96
	0.85	1.05
	0.81	0.98
	0.86	1
	0.77	0.83

## Sheet: Fig1J
Panel 1J
	Exd in A4
	pnr>+	pnr>AbdB
	1.21	0.7
	1.28	0.74
	1.16	0.6
	1.13	0.66
	1.13	0.55
	1.25	0.92
	1.05	0.93
	0.88	0.82
	1	0.79
	0.9	0.87
		0.72
		0.68

## Sheet: Fig1K
Panel 1K
	Hth in A4
	pnrGal4/+	pnr>AbdB
	1.07	0.61
	1	0.63
	1.06	0.57
	1.04	0.69
	1.01	0.58
	1.14	0.85
	1.04	0.96
	0.93	0.63
	0.89	0.61
	0.94	0.63
		0.51
		0.64

## Sheet: Fig2E
Panel 2E
	Abd-B in A7
	pnr>	pnr>exdi
	0.982182	0.87
	1.02768	0.96
	0.923001	0.91
	1.07423	0.89
	0.890297	0.97
	1.11927	1.08
	1.12574	0.94
	0.928472	1.14
	0.936571	1
	0.91679	1.04
	0.927713	1.1

## Sheet: Fig2F
Panel 2F
	Abd-B in A7
	pnr>	pnr>hthi
	0.982182	0.91
	1.02768	0.92
	0.923001	0.87
	1.07423	1.12
	0.890297	1.28
	1.11927	0.84
	1.12574	1.23
	0.928472	0.76
	0.936571	1.06
	0.91679	1.28
	0.927713	1.09
		0.87
		1.11

## Sheet: Fig2G
Panel 2G
	Abd-B in A7
	pnr>	pnr>hth
	0.982182	0.83
	1.02768	0.97
	0.923001	0.95
	1.07423	0.98
	0.890297	1.08
	1.11927	0.97
	1.12574	1.03
	0.928472	0.91
	0.936571	1.05
	0.91679	0.94
	0.927713

## Sheet: Fig3R
Panel 3R
A7 bristle numbers
761/+	761/AbdBM1
0	62
0	58
0	75
0	65
0	68
0	58
0	65
0	71
0	59
0	69
0	65
0	72
0	64
0	58
0	66
0	68
0	69
0	57

## Sheet: Fig3S
Panel 3S
A7 bristle numbers
	UAS-exdRNAi/+; 761-Gal4/+	UAS-exdRNAi/+; 761-Gal4/Sb DpP5
	48	0
	33	2
	29	0
	33	0
	36	4
	28	0
	45	0
	32	0
	36	0
	37	0

## Sheet: Fig3T
Panel 3T
A7 bristle numbers
	males UASexd UASy+ 761-Gal4 tubGal80ts	males UASexd UASAbd-Bm ( ZH35) 761-Gal4 tubGal80ts
	10	8
	7	1
	17	4
	11	4
	15	4
	10	2
	10	3
	7	1
	14	1
	10	3
	6
	7
	10
	5

[truncated: 11 more sheets: Fig3U, Fig4C, Figs 5A, 5B, Fig5E, Fig6C, Fig6E, Fig7F, Fig8B, Fig8C, FigS5K, FigS5L]
